# Supplementary material for: POLB Regulates Proliferation and Apoptosis of Bovine Primary Myocytes
Source: Animals (Basel). 2024 Apr 28;14(9):1323. doi: 10.3390/ani14091323 (PMC11083859; doi:10.3390/ani14091323)
Supplement: Supplementary file 1 [file animals-14-01323-s001.zip]

Archive with 2 entries (2 files):
- animals-2886102-supplementary.pdf
- Gray value.xlsx
